# Supplementary material for: Joint analyses of multi-tissue Hi-C and eQTL data demonstrate close spatial proximity between eQTLs and their target genes
Source: BMC Genet. 2019 Apr 30;20:43. doi: 10.1186/s12863-019-0744-x (PMC6492392; doi:10.1186/s12863-019-0744-x)
Supplement: Supplementary file 2 — Additional results. (XLSX 18 kb) [file 12863_2019_744_MOESM2_ESM.xlsx]

## Sheet: Data_for_Fig2A
Tissues	Effect of number of eGenes	Effect of genomic distance	Number of bin pairs analyzed
Spleen	0.2	-0.11	441707
GM12878	0.13	-0.08	391353
Liver	0.11	-0.09	404294
IMR90	0.09	-0.1	383555
Pancreas	0.07	-0.08	426922
Aorta	0.06	-0.08	418921
Left ventricle	0.06	-0.08	408841
Lung	0.06	-0.08	461493
Hippocampus	0.04	-0.07	439061
Adrenal	0.03	-0.08	437065
Ovary	0.02	-0.07	440593
Small bowel	0.02	-0.08	430617
DLPFC	0.02	-0.07	446603

## Sheet: Data_for_Fig2B
Tissues	Effect of number of eGenes	Effect of difference in gene denstiy	Effect of genomic distance	Number of bin pairs analyzed
Spleen	0.21	-0.08	-0.11	441707
GM12878	0.14	-0.06	-0.08	391353
Liver	0.13	-0.1	-0.09	404294
IMR90	0.11	-0.13	-0.1	383555
Aorta	0.08	-0.13	-0.08	426922
Pancreas	0.08	-0.07	-0.08	418921
Left ventricle	0.08	-0.13	-0.08	408841
Lung	0.07	-0.05	-0.08	461493
Hippocampus	0.05	-0.08	-0.07	439061
Adrenal	0.05	-0.09	-0.08	437065
Ovary	0.05	-0.12	-0.07	440593
Small bowel	0.04	-0.11	-0.08	430617
DLPFC	0.03	-0.07	-0.07	446603

## Sheet: Data_for Fig3A
Tissues	Numebr of GTEx eQTL-gene pairs within TADs	Numebr of GTEx eQTL-gene pairs not mapped in the same TADs	Number of simulated SNP-gene pairs within TADs	Number of simulated SNP-gene pairs not mapped in the same TADs
Adrenal	317365	115477	264444	168398
Aorta	644257	227463	525521	346199
DLPFC	198434	70879	154761	114552
GM12878	163882	57522	139075	82329
Hippocampus	123963	53521	97848	79636
IMR90	763357	317105	606779	473683
Left ventricle	459340	162614	375016	246938
Liver	186125	67895	155309	98711
Lung	840756	341903	676471	506188
Ovary	158072	60213	135366	82919
Pancreas	415138	161933	340296	236775
Small bowel	181197	72607	152716	101088
Spleen	293100	113730	243856	162974

## Sheet: Data_for_Fig5
Tissue	Number of tissue-specific eQTLs mapped in tissue-specific FIRES	Number of tissue-specific eQTLs mapped in other FIRES	Number of other eQTLs mapped in tissue-specific FIREs	Number of other eQTLs mapped in other FIREs
Adrenal	17	165	3350	27588
Aorta	59	276	4398	34564
DLPFC	32	62	2990	24866
Hippocampus	25	40	6267	24434
Liver	41	80	9293	27007
Lung	8	299	5332	40760
Left ventricle	52	299	2801	24989
Ovary	1	28	3239	12347
Pancreas	45	174	3326	23578
Small bowel	16	37	3005	18119
Spleen	83	71	11578	33570
GM12878	14	27	19054	38131
IMR90	135	697	7792	40675

## Sheet: Results for alternative models
Analysis for model (2) with number of eGenes as catergorical variable.
Adrenal
Sample size (# of bin pairs)	# of eGenes	Effects	pval
13354	1	0.09	7.53e-30
1199	2	0.03	0.19
153	3	-0.22	0.14
41	4	-0.58	0.64
10	5	-0.03	0.91
7	6	-0.89	0.02
1	7	-19.28	1
1	8	0.6	0.44
Aorta
Sample size (# of bin pairs)	# of eGenes	Effects	pval
22269	1	0.12	1.28e-97
2532	2	0.07	6.09e-06
313	3	0.06	0.16
62	4	0.05	0.6
18	5	0.25	0.18
3	6	-0.45	0.33
DLPFC
Sample size (# of bin pairs)	# of eGenes	Effects	pval
8919	1	0.0240279	0.00430209
381	2	0.11343	0.00297804
22	3	-0.240838	0.143178
1	4	-0.631678	0.443623
Hippocampus
Sample size (# of bin pairs)	# of eGenes	Effects	pval
5146	1	0.0612726	2.5898e-08
157	2	0.0238297	0.695858
6	3	-0.884042	0.489319
2	4	-1.33758	1
Lung
Sample size (# of bin pairs)	# of eGenes	Effects	pval
26932	1	0.08	4.45e-48
3655	2	0.13	2.79e-23
576	3	0.2	1.42e-09
123	4	0.21	0.00306
35	5	0.02	0.85
6	6	0.08	0.8
Liver
Sample size (# of bin pairs)	# of eGenes	Effects	pval
6988	1	0.141962	7.20903e-62
413	2	0.180865	1.45739e-07
41	3	-0.14312	0.192636
11	4	0.268411	0.19992
Left ventricle
Sample size (# of bin pairs)	# of eGenes	Effects	pval
16760	1	0.10765	5.35933e-51
1587	2	0.104257	3.0716e-06
170	3	0.0531501	0.434322
30	4	-0.254669	0.115659
11	5	-0.0797608	0.766603
2	6	0.280946	0.652649
Ovary
Sample size (# of bin pairs)	# of eGenes	Effects	pval
6298	1	0.0576836	2.13176e-06
356	2	0.0406549	0.407186
34	3	-0.0442245	0.781038
10	4	0.103174	0.717712
2	5	-1.87067	0.0991645
Pancreas
Sample size (# of bin pairs)	# of eGenes	Effects	pval
16524	1	0.103907	3.30555e-57
1776	2	0.136326	5.07704e-13
200	3	0.115322	0.0390445
46	4	-0.0561973	0.631265
7	5	-0.263285	0.398719
5	6	-0.49968	0.201093
1	7	0.65081	0.386163
Small bowel
Sample size (# of bin pairs)	# of eGenes	Effects	pval
7533	1	0.0395279	0.000198506
406	2	0.092398	0.0303722
49	3	0.0414916	0.736976
16	4	0.0566655	0.791973
1	5	1.29191	0.084444
Spleen
Sample size (# of bin pairs)	# of eGenes	Effects	pval
12564	1	0.223601	3.49888e-201
1103	2	0.38778	1.66457e-60
169	3	0.479488	9.69333e-16
34	4	0.638717	1.12999e-06
9	5	0.673156	0.00843958
1	6	-1.72902	0.0917378
GM12878
Sample size (# of bin pairs)	# of eGenes	Effects	pval
6814	1	0.140568	1.19476e-71
525	2	0.267887	2.32243e-22
42	3	0.486737	4.9224e-07
8	4	0.774889	0.000443451
1	5	-0.6353	0.32514
1	6	1.0602	0.0879006
IMR90
Sample size (# of bin pairs)	# of eGenes	Effects	pval
27283	1	0.128438	7.1163e-122
2986	2	0.185087	9.07468e-33
397	3	0.166247	7.85284e-05
56	4	0.201115	0.0720003
8	5	-0.0733768	0.804903
1	6	0.19094	0.819225
